# Supplementary material for: Energy Return on Investment (EROI) for Forty Global Oilfields Using a Detailed Engineering-Based Model of Oil Production
Source: PLoS One. 2015 Dec 22;10(12):e0144141. doi: 10.1371/journal.pone.0144141 (PMC4687841; doi:10.1371/journal.pone.0144141)
Supplement: S1 Worksheet — (XLSX) [file pone.0144141.s001.xlsx]

## Sheet: Introduction
Operating data for analysis of energy return on investment of global oils
40 global oilfields
Data collected by Yuchi Sun, Sharad Bharadwaj, and Adam Brandt
Department of Energy Resources Engineering
Stanford University
Data for some fields provided by California Air Resources Board, provided by J. Duffy (see notes)
Data version: February 2nd, 2015
Data collected as part of the Oil Climate Index Project
Data collection funded by the Carngie Endowment for International Peace

## Sheet: Summary inputs
Bulk assessment inputs
Country				Angola	Angola	Azerbaijan	Brazil	Brazil	Brazil	Brazil	Canada	Canada	China	China	Indonesia	Indonesia	Iraq	Kazakhstan	Kuwait	Nigeria	Nigeria	Nigeria	Nigeria	Nigeria	Nigeria	Norway	Norway	Saudi Arabia	UAE	UK	UK	US	US	US	US	US	US	UIS	US	US	US	Venezuela	Venezuela
Field name				Girassol	Kuito	Azeri	Frade	Lula	Marlim	Polvo	Midale	Hibernia	Bozhong	Xifeng	Duri	Minas	Zubair	Tengiz	Ratawi	Agbami	Bonga	Bonny	Escravos Beach	Obagi	Pennington	Ekofisk	Skarv	Ghawar	Murban	Brent	Forties	ANS	Brea-Olinda	Elk Hills	Mars	Midway-Sunset	Salt Creek	South Belridge	Thunder Horse	Wilmington	WC	Boscán	Hamaca
1.1 Production methods
Notes: Enter "1" where applicable and "0" where not applicable
	1.1.1 Downhole pump		NA	0	1	1	0	0	0	1	0	0	1	1	1	1	0	0	0	0	0	0		0		0	0	1		1	1	0	0	0	0	1	1	1	0	1	1	1	1
	1.1.2 Water reinjection		NA	1	1	1	1	1	0		1	0	1	0	0	1	1	0	0	0	1	0		1		1	1	1		0	1	0	1	0	0	1	1	1	0	0	1	1	0
	1.1.3 Gas reinjection		NA	1	0	0	0	1	0		1	1	1	0	0	0	0	1	0	1	0	0		0		1	1	0		0	0	1	0	1	0	0	1	0	0	0	0	0	0
	1.1.4 Water flooding		NA	0	0	0	0	0	1		0	0	0	1	0	0	0	0	1	1	0	0		0		0	0	0		0	0	1	0	1	1	0	0	0	1	1	0	0	0
	1.1.5 Gas lifting		NA	1	0	0	1	1	0		0	0	0	0	0	0	0	0	0	0	1	0		1		0	0	0		0	0	1	0	0	0	0	0	0	0	0	0	0	0
	1.1.6 Gas flooding		NA	0	0	0	0	0	0		0	0	0	0	0	0	0	0	0	0	0	0		0		0	0	0		0	0		0	0	0	0	0	0	0	0	0	0	0
	1.1.7 Steam flooding		NA	0	0	0	0	0	0		0	0	0	0	1	0	0	0	0	0	0	0		0		0	0	0		0	0		0	0	0	1	0	1	0	0	0	0	0
1.2 Field properties
	1.2.1 Field location (Country)		NA	Angola	Angola	Azerbaijan	Brazil	Brazil	Brazil	Brazil	Canada	Canada	China	China	Indonesia	Indonesia	Iraq	Kazakhstan	Kuwait	Nigeria	Nigeria	Nigeria	Nigeria	Nigeria	Nigeria	Norway	Norway	Saudi Arabia	UAE	UK	UK	US Alaska	US Continental	US Continental	US Continental	US Continental	US Continental	US Continental	US Continental	US Continental	US Continental	Venezuela	Venezuela
	1.2.2 Field name		NA	Girassol	Kuito	Azeri	Frade	Lula	Marlim	Polvo	Midale (Southeast Saskatchewan)	Hibernia	Bozhong	Xifeng	Duri	Minas	Zubair	Tengiz	Ratawi	Agbami	Bonga	Bonny	Escravos Beach	Obagi	Pennington	Ekofisk	Skarv	Ghawar	Murban	Brent	Forties	ANS	Brea-Olinda	Elk Hills	Mars	Midway-Sunset	Salt Creek	South Belridge	Thunder Horse	Wilmington	WC	Boscán	Hamaca
	1.2.3 Field age		yr.	12	15	17	4	3	16	7	60	15	23	9	55	58	60	22	57	5	9	40	45	47		42	2	63	54	37	38				17	120	120	103	5	82	13	67	13
	1.2.4 Field depth		ft	3937		9075	6730	19737	11152		4600	10065	10500	6725	600	2000	11000	11843	6500	13000	8200	11500	8175	2050	11000	10000	11500	6920	8000	8100	7311	7700	3000	5683	16000	2698	2883	779	16000	2824	6500	6800	2200
	1.2.5 Oil production volume		bbl/d	175000	50000	655700	16912	100000	390000	11000	5000	135483	90000	22500	165057	70000	125130	528767	90000	233000	97260	2234	3540	9910	266	102000	51000	5000000	360000	1030	46410	507770	3106.39	37384.4	60000	78918	12329	64245	30098	36344.5	26494	96000	190000
	1.2.6 Number of producing wells		[-]	24	19	77	12	6	102	10	953		88	1083	2500		30	70	140	22	13	33		56	1	80	12	3400		160	80	1515	407	2645	21	10460	679	5135	4	1315	758	525	190
	1.2.7 Number of water injecting wells		[-]	20	9	30	7	1	50	1	83		36	542	1000		14	8	32	11	8	0		12		20	4			23	11	853	20	296	3	110	173	1090	2	715	193	78	0
	1.2.8 Well diameter		in	8	6								3.5		4.5				6.25	4.5											4.5		2.775	2.775			4.5		7		4.5	4.5	5.5
	1.2.9 Productivity index		bbl/psi-d	90.9														6												50			3	3	30		3				3	3	10
	1.2.10 Reservoir pressure		psi	3655			2900	8000	4795.36		2600		1450	2900	100	350	3800	9000	2000	7000		2400		2610		5150		2820		1800	2900	3200	1290	2443.69	5800		1146		15000	1557	1300	1500	950
1.3 Fluid properties
	1.3.1 API gravity		deg. API	32	21	35	19	28	20	20	28.7	34.6	32.3	53.5	19	33.9	30.2	46.4	24.2	47	30.6	35.3	35.8	35.3	33.7	38.4	38.5	34	40	39	35	28.3	23.6	36.4	28.8	12.6	36.8	15	34.5	19.5	36.8	10.7	8.6
	1.3.2 Gas composition
		N2	mol%										1	2.1				2								0.262052							2	2			0.834327				0.8	2	0.1
		CO2	mol%										5.4	2				4								2.54289							6	6			1.44102				2	6	5.9
		C1	mol%										75	49.1				60								78.7402							84	84			81.4742				55	84	91.9
		C2	mol%										12.1	12.6				10								9.81255							4	4			8.99359				15	4	0.86
		C3	mol%										2.9	19.1				3								4.30317							2	2			4.13093				15	2	0.39
		C4+	mol%										3.6	15.1				6								3.3391							1	1			3.12591				12.2	1	0.85
		H2S	mol%										0	0				15								1							1	1			0				0	1	0
1.4 Production practices
Notes: Enter "NA" where not applicable
	1.4.1 Gas-to-oil ratio (GOR)		scf/bbl oil	584.29	200	1299	370	1403	908		2000	333	7276	397	25	34	775	351	908	1733	900	20848.7	1311	19652.4	1241	1150	5463	570		28756.1	238	16576	710.473	8023.51	2000	168	186.742	382	885	292.429	5907	110	111
	1.4.2 Water-to-oil ratio (WOR)		bbl water/bbl oil	0.5			1.3	0.1	1.32882		11.5		1	0.36	3		1.5	0.06	3.2	0.3	0.21	0.704	1.08	3.9		0.3		0.428571	0.1	25.3493	8.7	3.96	6.08564	12.1435	0.2	8.01487	37.08	13.1976	0.36	37.1088	8	8.5	0.1
	1.4.3 Water injection ratio		bbl water/bbl oil	1.5	1.35		1.3	0.5	2.32882		12.5		1	2.25			2.5	0	4.2	1.3	1.72			3.9		1.3		1.4		26.3493	6	5.9	7.08564	12.6763	1.5	2.37282	13.7	10.8934	1.4	39.9817	6.15	0.94
	1.4.4 Gas lifting injection ratio		scf/bbl liquid	30.26			580		1500												28			256.4						104.3	0	1000	1500	1500		0	0				0	0
	1.4.5 Gas flooding injection ratio		scf/bbl oil						1362																					43134.2			1065.71	12035.3		0	0				0	0
	1.4.6 Steam-to-oil ratio (SOR)		bbl steam/bbl oil												4.21																		3	3		5.78965	0	2.81203			0	0
	1.4.7 Fraction of required electricity generated onsite		[-]	1			1	1	1	1			1							1						1					1	1	0	0	1		0		1		0	0
	1.4.8 Fraction of remaining gas reinjected		[-]					0.23		1	0.15	1	0.34					0.33		0.9						0.25						-1	0	0.167569			0.008				0	0
	1.4.9 Fraction of water produced water reinjected		[-]	1			1	1	1		1	1	1	1			1		1	1				1		1				1	0.69		0.774249	1	1	0.296052	0.37	0.825404	1	1	0.76	0.11
	1.4.10 Fraction of steam generation via cogeneration		[-]												1																		0	0		0.260486	0	0.144067			0	0
1.5 Processing practices
	1.5.1 Heater/treater		NA																													1	1	1			0				0	1
	1.5.2 Stabilizer column		NA																													0	0	0			0				1	0
	1.5.3 Application of AGR unit		NA																													0	1	1			1				1	1
	1.5.4 Application of gas dehydration unit		NA																														1	1			1				1	1
	1.5.5 Application of demethanizer unit		NA																														1	1			1				1	1
	1.5.6 Flaring-to-oil ratio		scf/bbl oil										2510		5		543	18	52.942	90	129	1652	1273	2428.4	1081	18.0337				728	34	56.6	13	13			16.2471				300	46
	1.5.7 Venting-to-oil ratio		scf/bbl oil																														0	0			0				0	12.1
	1.5.8 Volume fraction of diluent		[-]																														0	0			0				0	0
1.6 Land use impacts
	1.6.1 Crude ecosystem carbon richness
		1.6.1.1 Low carbon richness (semi-arid grasslands)	Y/N	1	1	1	1	1	1	1	0	1	1	0	0	1	1	1	1	1	1	0	1	0	1	1	1	1	1	1	1	1	1	1	1	1	1	1	1	1	1	0	0
		1.6.1.2 Moderate carbon richness (mixed)	Y/N	0	0	0	0	0	0	0	1	0	0	1	0	0	0	0	0	0	0	0	0	0	0	0	0	0	0	0	0	0	0	0	0	0	0	0	0	0	0	0	0
		1.6.1.3 High carbon richness (forested)	Y/N	0	0	0	0	0	0	0	0	0	0	0	1	0	0	0	0	0	0	1	0	1	0	0	0	0	0	0	0	0	0	0	0	0	0	0	0	0	0	1	1
	1.6.2 Field development intensity
		1.6.2.1 Low intensity development and low oxidation	Y/N	1	1	1	1	1	1	1	0	1	1	0	0	1	0	1	0	1	1	0	0	0	0	1	1	0	0	1	1	0	0	0	1	0	0	0	1	0	0	0	0
		1.6.2.2 Moderate intensity development and moderate oxidation	Y/N	0	0	0	0	0	0	0	0	0	0	0	0	0	1	0	1	0	0	1	1	1	1	0	0	1	1	0	0	1	1	1	0	0	0	0	0	1	0	1	0
		1.6.2.3 High intensity development and high oxidation	Y/N	0	0	0	0	0	0	0	1	0	0	1	1	0	0	0	0	0	0	0	0	0	0	0	0	0	0	0	0	0	0	0	0	1	1	1	0	0	1	0	1
1.7 Non-integrated upgrader			Y/N	0	0	0	0	0	0	0	0	0	0	0	0	0	0	0	0	0	0	0	0	0	0	0	0	0	0	0	0		0	0	0	0	0	0	0	0	0	0	1
1.8 Crude oil transport
	1.8.1 Fraction of oil transported by each mode
		1.8.1.1 Ocean tanker	[-]	1	1	1	1	1	1	1	0	0	1	1	1	1	1	1	1	1	1	1	1	1	1	1	1	1	1	1	1	1	0	0	0	0	0	0	0	0	0	1	1
		1.8.1.2 Barge	[-]	0	0	0	0	0	0	0	0	0	0	0	0	0	0	0	0	0	0	0	0	0	0	0	0	0	0	0	0	0	0	0	0	0	0	0	0	0	0	0	0
		1.8.1.3 Pipeline	[-]	0	0	1	0	0	0	0	1	1	0	0	1	1	0	1	0	0	0	0	0	0	0	1	0	1	1	0	0	1	1	1	1	1	1	1	1	1	1	0	1
		1.8.1.4 Rail	[-]	0	0	0	0	0	0	0	0	0	0	1	0	0	0	0	0	0	0	0	0	0	0	0	0	0	0	0	0	0	0	0	0	0	0	0	0	0	0	0	0
	1.8.2 Transport distance (one way)
		1.8.2.1 Ocean tanker	Mile	7984	7984	8252	6200	5387	6125	6125	0	3189	11801	11801	13500	13500	11550	13025	11500	6940	6940	6926	6940	7127	6940	4942	4942	11327	11327	5517	4942	2364	5154	5154	0	5154	0	5154	0	5154	0	2443	2443
		1.8.2.2 Barge	Mile	0	0	0	0	0	0		0		0	0	0	0	0	0	0	0		0		0		0				0	0	0	0	0	0	0	0	0	0	0	0	0
		1.8.2.3 Pipeline	Mile	0	0	518	0	0	0		2000		0	591.188	340	340	0	900	0	0		0		50		220	220	250	150	227	220	800	100	100	495	120	1400	150	495	25	1350	0	140
		1.8.2.4 Rail	Mile	0	0	0	0	0	0		0		0	0	0	0	0	0	0	0		0		0		0				0	0	0	0	0	0	0	0	0	0	0	0	0
	1.8.3 Ocean tanker size, if applicable		Ton						80000
1.9 Small sources emissions			gCO2eq/MJ

## Sheet: Angola_Girassol
Entry		Value		Source	Description
Petroleum type
Production Method		See description			Water injection reported as well as gas lifting.
Field properties
	Field location (Country)	Angola
	Field name	Girassol
	Field age	12	yr	1
	Field depth	3937	ft	1	1200m
	Oil production volume	175000	bbl/d	2	Data as of Jan 2010
	Number of producing wells	24		1
	Number of water injecting wells	20		3
	Well diameter	8	in	1
	Productivity index	90.9	bbl/psi-d	1	210m3/d/bar
	Average reservoir pressure	3655	psi	1	252 bar
Production practices
	Gas-to-oil ratio (GOR)	538.9	scf/bbl oil	1	110-130m3/m3. 120m3=538.9. OPGEE would automatically change it to 584.29 to ensure enough electricity is generated for production activity.
	Water-to-oil ratio (WOR)	0.5	bbl water/bbl oil	1	a water cut of 0-70%. Pick the average of 35% water cut, corresponding to a WOR of 0.54
	Water injection ratio	1.5	bbl water/bbl oil	1	There are 20 water injection well, which is a relatively large amount. Total substitution is believed possible.
	Gas lifting injection ratio	30.26	scf/bbl liquid	1	Gas injection Volume 150km3/d, corresponding to 30.26scf/bbl
	Gas flooding injection ratio		scf/bbl oil
	Steam-to-oil ratio (SOR)		bbl steam/bbl oil
	electricity generated onsite	1	[-]		It's Offshore, implying self sufficient electricity
	Fraction of remaining gas reinjected		[-]
	Fraction of water produced reinjected	1	[-]
	Steam via co-generation		[-]
Processing practices
	Upgrading activity		NA
	Flaring to oil production	223	scf/bbl		default
	Venting to oil production		scf/bbl
	Fraction of diluent in diluted crude		[-]
Fluid properties
	API gravity of produced crude	32	deg. API	1
	Associated gas composition
	N2		mol%
	CO2		mol%
	C1		mol%
	C2		mol%
	C3		mol%
	C4+		mol%
	H2S		mol%
Landuse		Low diversity, High intensity (FPSO offshore. High and concentrated disturbence in sea).
Transport
Source:
(1)Zakarian, E., & Larrey, D. (2009, February 1). A Systematic Investigation of Girassol Deepwater-Field Operational Data To Increase Confidence in Multiphase Simulation. Society of Petroleum Engineers. doi:10.2118/123111-PA
(2) Statoil Inc., Girassol . (2010, January 19). . Retrieved November 21, 2013, from http://www.statoil.com/en/OurOperations/TradingProducts/CrudeOil/Crudeoilassays/Pages/Girassol.aspx
(3)Yogokawa America Inc., GIRASSOL FPSO Project, http://cdn2.us.yokogawa.com/suc-FPSOen.pdf

## Sheet: Angola_Kuito
Entry		Value		Source	Description
Petroleum type
Production Method		See Description
Field properties
	Field location (Country)	Angola
	Field name	Kuito
	Field age	15	yr	1
	Field depth		ft
	Oil production volume	50000	bbl/d	4
	Number of producing wells	19		3
	Number of water injecting wells	9		3
	Well diameter	6	in	1
	Productivity index		bbl/psi-d
	Average reservoir pressure		psi
Production practices
	Gas-to-oil ratio (GOR)	200	scf/bbl oil	3
	Water-to-oil ratio (WOR)		bbl water/bbl oil
	Water injection ratio	1.35	bbl water/bbl oil	3
	Gas lifting injection ratio		scf/bbl liquid
	Gas flooding injection ratio		scf/bbl oil
	Steam-to-oil ratio (SOR)		bbl steam/bbl oil
	electricity generated onsite		[-]
	Fraction of remaining gas reinjected		[-]
	Fraction of water produced reinjected		[-]
	Steam via co-generation		[-]
Processing practices
	Upgrading activity		NA
	Flaring to oil production		scf/bbl
	Venting to oil production		scf/bbl
	Fraction of diluent in diluted crude		[-]
Fluid properties
	API gravity of produced crude	18-24	deg. API	3
	Associated gas composition
	N2		mol%
	CO2		mol%
	C1		mol%
	C2		mol%
	C3		mol%
	C4+		mol%
	H2S		mol%
Landuse		Low diversity, low intensity (FPSO offshore)
Transport
Source:
(1) Pearson_2004_Separator_Profiling_Kuito_FPSO_Case_Study SPE 88647
(2) Davison_2000_Fasttrack_Development_Deepwater_Kuito OTC 11873
(3) Noonan_2000_Subsea_Gas_Lift_Design_Angola_Kuito OTC 11874
(4) EIA_Angola_Analysis_Sept2014

## Sheet: Azerbaijan_Azeri
Entry		Value		Source	Description
Petroleum type
Production Method		See Description
Field properties
	Field location (Country)	Azerbaijan
	Field name	Azeri-Chirag-Guneshli (ACG)
	Field age	17	yr
	Field depth	9075	ft	1	Oil comes form a series of individual “reservoir horizons” located 2,000–3,500 metres beneath the Caspian seabed.
	Oil production volume	655700	bbl/d	1	Summed up productions for individual platforms in ACG
	Number of producing wells	77		1	Summed up wells for each platform in ACG
	Number of water injecting wells	30		1	Note: Also there are 6 gas injection wells. Summed up wells for each platform in ACG
	Well diameter		in
	Productivity index		bbl/psi-d
	Average reservoir pressure		psi
Production practices
	Gas-to-oil ratio (GOR)	1298.72	scf/bbl oil	2	In 2009 oil production was 115 kilotonnes and gas production was 31 million cubic meters daily. Convert to barrels and scf appropriately. [35 scf/m3 and 7.33 bbl/tonne]
	Water-to-oil ratio (WOR)		bbl water/bbl oil
	Water injection ratio		bbl water/bbl oil
	Gas lifting injection ratio		scf/bbl liquid
	Gas flooding injection ratio		scf/bbl oil
	Steam-to-oil ratio (SOR)		bbl steam/bbl oil
	electricity generated onsite	1	[-]	1	Platforms are in middle of Caspian sea, so presumabely all electricity is generated onsite
	Fraction of remaining gas reinjected		[-]
	Fraction of water produced reinjected		[-]
	Steam via co-generation		[-]
Processing practices
	Upgrading activity		NA
	Flaring to oil production		scf/bbl
	Venting to oil production		scf/bbl
	Fraction of diluent in diluted crude		[-]
Fluid properties
	API gravity of produced crude	35	deg. API	3
	Associated gas composition
	N2		mol%
	CO2		mol%
	C1		mol%
	C2		mol%
	C3		mol%
	C4+		mol%
	H2S		mol%
Landuse
Transport		Transported by pipelines: Baku-Tbilisi-Ceyhan (1099 mi) to Mediterranean, and Baku-Supsa(518 mi) or Baku-Novorossiysk(830 mi) both to Black Sea
Source:
(1) BP_Caspian_Azeri-Chirag-DeepwaterGuneshli_Dec2014
(2) TodayAZ_2009_Recoverable_Reservers_ACG_Estimated
(3) EIA_Azerbaijan_Analysis_August2014

## Sheet: Brazil_Frade
Entry		Value		Source	Description
Petroleum type
Production Method		See Description		5	Gas lifting and water reinjection
Field properties
	Field location (Country)	Brazil
	Field name	Frade
	Field age	4	yr	1	"Producer 2# started production in 2009"
	Field depth	6730	ft	1	" Core samples @ 2050m…" 2050m is where they gathered the sand stone sample and should be where the reservoir is. 2050m= 6730ft
	Oil production volume	16912	bbl/d	4,5	The field have a production capacity of around 80000bbl/d and in 2010 their production is actually reaching 70000bopd. However in the recent production restart their production falls under 20000 bopd. 16912 is the avg production for 2013. In the future the production is very likely to return to a high value.
	Number of producing wells	12		5	"Currently, the field is producing from 12 horizontal oil wells with 7 vertical water injection wells to maintain reservoir pressure"
	Number of water injecting wells	7		5
	Well diameter		in
	Productivity index		bbl/psi-d
	Average reservoir pressure	2900	psi	1	Fig.15 The pressure went down to 2950psi for producer 2# in Jul.2010. As the development goes it should further went down. But as the seeping accident haulted the development of Frade for a year, 2900 psi is still a reasonable estimate of the pressure now.
Production practices
	Gas-to-oil ratio (GOR)	370	scf/bbl oil	3,4	Natural Gas production in 2013 is 6259442 scf/d. GOR=6259442/16912=370scf/bbl For supporting evidence, it is described as a low GOR field with a GOR of 350. (3)
	Water-to-oil ratio (WOR)	1.3	bbl water/bbl oil	5	For the these few blanks we only have the capacity of the frade oil field. We could only guess these numbers according to these capacity. Produced water capcity is 130000 while oil production capacity is 100000. So Max WOR should be 1.3
	Water injection ratio	1.3	bbl water/bbl oil	5	Water injection capacity is 150000. Then we should probably assume total replacement of produced water.
	Gas lifting injection ratio	580	scf/bbl liquid	5	Gas lifting capacity I 87 million scf/d. Total liquids capacity is 150000 bopd. Then gas lift ratio could be 87/0.15=580
	Gas flooding injection ratio	0	scf/bbl oil
	Steam-to-oil ratio (SOR)	0	bbl steam/bbl oil
	electricity generated onsite	1	[-]
	Fraction of remaining gas reinjected	0	[-]	5	excess gas is transported through pipelines
	Fraction of water produced reinjected	1	[-]
	Steam via co-generation	0	[-]
Processing practices
	Upgrading activity		NA
	Flaring to oil production		scf/bbl
	Venting to oil production		scf/bbl
	Fraction of diluent in diluted crude		[-]
Fluid properties
	API gravity of produced crude	19	deg. API	1
	Associated gas composition
	N2		mol%
	CO2		mol%
	C1		mol%
	C2		mol%
	C3		mol%
	C4+		mol%
	H2S		mol%
Landuse		Offshore carbon richness low. Develop intensity low.
Transport		It's 120 km off the coast (Macae,Bazil) (2) So 6200 miles by sea tanker
Source:
(1) Pan, Y., Ewy, R. T., Ringe, D. P., Kamal, M. M., Affinito, R. J., & Sotunde, O. A. (2011, January 1). Pressure Transient and Production Data Analysis of Horizontal Well in Unconsolidated Formation in Frade, Brazil. Society of Petroleum Engineers. doi:10.2118/147506-MS
(2) Honeycutt, D., Chacon-Fonseca, J., Kumar, S., & Nelson, A. (2011, January 1). Fast Track Well Surveillance and Application Integration Ready for First Oil: The Frade Story. Society of Petroleum Engineers. doi:10.2118/144265-MS
(3) Bergeron, J. M., & Parvez, N. (2007, January 1). The Frade Development Asset: How Robust Project Management Drove the Asset From Economically Marginal to Chevron&apos;s Cornerstone Development Project in Brazil. Society of Petroleum Engineers. doi:10.2118/107706-MS
(4) Agência Nacional do Petróleo, Gás Natural e Biocombustíveis, BMP x PAP - Produção de Petróleo, Gás Natural e Água por Campo , Retrieved http://www.bdep.gov.br/?id=441. Accessed 2014/08/03
(5) Chevron, Frade Field Fact sheet, retrieved from http://www.chevron.com/articledocuments/latest/news_203789/1457697f-c289-4781-abce-5b3792c645e1/FradeFieldFactSheet.pdf.cvxn, Accessed 2014/08/04

## Sheet: Brazil_Lula
Entry		Value		Source	Description
Petroleum type		Conventional
Production Method		See Description			This should be a WAG ( water alternative gas injection scheme)Treat it as injecting both gas and water.
Field properties
	Field location (Country)	Brazil
	Field name	Lula
	Field age	3	yr	1	The implementation of the first pilot project in 2011.
	Field depth	19736.8	ft	1	5000 to 7000 meters deep, from figure. Assume avearge of 6000 m.
	Oil production volume	100000	bbl/d	1	15900 m3/d=100000 bbl/d
	Number of producing wells	6		1
	Number of water injecting wells	1		1	6 oil wells, 2 WAG wells, 1 gas wells.
	Well diameter		in
	Productivity index		bbl/psi-d
	Average reservoir pressure	8000	psi	2,3	Initial reservoir pressure is 8,232 psi.
Production practices
	Gas-to-oil ratio (GOR)	1403	scf/bbl oil	1	200-300 m3/m3, which translates to 250*(1m3*35.31cf/m3)/(1m3*264gallon/m3/*1/42 bbl/gallon)= 1403 scf/bbl
	Water-to-oil ratio (WOR)	0.1	bbl water/bbl oil	1	Until 2012 no water is producing from the wells. Choose 0.1
	Water injection ratio	0.5	bbl water/bbl oil		Because gases are also being injected, we don’t have to go for total substitution for water injection. 0.5 is probably a sound estimate.
	Gas lifting injection ratio		scf/bbl liquid
	Gas flooding injection ratio		scf/bbl oil
	Steam-to-oil ratio (SOR)		bbl steam/bbl oil
	electricity generated onsite	1	[-]
	Fraction of remaining gas reinjected	0.23	[-]	1	177.3(reinjected gas)/845.8 (all gas production)/0.9(remaing gas to all gas)=0.233
	Fraction of water produced reinjected	1	[-]
	Steam via co-generation		[-]
Processing practices
	Upgrading activity		NA
	Flaring to oil production		scf/bbl
	Venting to oil production		scf/bbl
	Fraction of diluent in diluted crude		[-]
Fluid properties
	API gravity of produced crude	28	deg. API	3
	Associated gas composition			1	High CO2 concentration comparing to other places. 8%-15%. My guess: this is due to the fact that the hydrocarbons come from sea bacterial rather than plants/photoplankton.
	N2		mol%
	CO2		mol%
	C1		mol%
	C2		mol%
	C3		mol%
	C4+		mol%
	H2S		mol%
Landuse		Offshore: low diversity. Initial Phase: Low intensity
Transport		Ocean Transport for 5387 mile
Source:
(1)Pizarro, J. O. D. S., & Branco, C. C. M. (2012, January 1). Challenges in Implementing an EOR Project in the Pre-Salt Province in Deep Offshore Brasil. Society of Petroleum Engineers. doi:10.2118/155665-MS
(2) Rich minerals Corporation, three Giant Fields discovered Offshore Brazil. July 23rd 2008. Retrieved from:http://www.richminerals.ca/m1.html
(3)Nakano, C. M. F., Capeleiro Pinto, A. C., Marcusso, J. L., & Minami, K. (2009, January 1). Pre-Salt Santos Basin -Extended Well Test and Production Pilot in the Tupi Area - The Planning Phase. Offshore Technology Conference. doi:10.4043/19886-MS

## Sheet: Brazil_Marlim
Entry		Value		Source	Description
Petroleum type		Conventional
Production Method		See Description
Field properties
	Field location (Country)	Brazil
	Field name	Marlim
	Field age	16	yr	1	Value is transcripted via CA LCFS draft MCON sheet
	Field depth	11152	ft	1	Value is transcripted via CA LCFS draft MCON sheet
	Oil production volume	390000	bbl/d	1	Value is transcripted via CA LCFS draft MCON sheet
	Number of producing wells	102		1	Value is transcripted via CA LCFS draft MCON sheet
	Number of water injecting wells	50		1	Value is transcripted via CA LCFS draft MCON sheet
	Well diameter		in
	Productivity index		bbl/psi-d
	Average reservoir pressure		psi
Production practices
	Gas-to-oil ratio (GOR)		scf/bbl oil
	Water-to-oil ratio (WOR)		bbl water/bbl oil
	Water injection ratio		bbl water/bbl oil
	Gas lifting injection ratio		scf/bbl liquid
	Gas flooding injection ratio		scf/bbl oil
	Steam-to-oil ratio (SOR)		bbl steam/bbl oil
	electricity generated onsite	1	[-]	1	Value is transcripted via CA LCFS draft MCON sheet
	Fraction of remaining gas reinjected	-1	[-]	1	Value is transcripted via CA LCFS draft MCON sheet
	Fraction of water produced reinjected		[-]
	Steam via co-generation		[-]
Processing practices
	Upgrading activity		NA
	Flaring to oil production		scf/bbl
	Venting to oil production		scf/bbl
	Fraction of diluent in diluted crude		[-]
Fluid properties
	API gravity of produced crude	20	deg. API	1	Value is transcripted via CA LCFS draft MCON sheet
	Associated gas composition
	N2		mol%
	CO2		mol%
	C1		mol%
	C2		mol%
	C3		mol%
	C4+		mol%
	H2S		mol%
Landuse		Offshore: low diversity. Initial Phase: Low intensity
Transport		6125 miles by tanker to Houston.
Source:
(1) CARB draft MCON inputs, posted to Air Resources Board Meeting Website for July 10th, 2014 workshop

## Sheet: Brazil_Polvo
Entry		Value		Source	Description
Petroleum type
Production Method		See Description
Field properties
	Field location (Country)	Brazil
	Field name	Polvo		1	Polvo is complex of 2 reservoirs, a carbonate and sandstone. Located in the Campos Basin [85km offshore]
	Field age	7	yr	2
	Field depth		ft
	Oil production volume	11000	bbl/d	3
	Number of producing wells	10		3	According to (3), which is a recent newspaper article there are 10 producing wells. According to (2), which is an older scientific paper, as of 2009, were 12 producers and 1 injector: there should have been another phase of drilling in 2011, this is likely to change the numbers.
	Number of water injecting wells	1		2
	Well diameter		in
	Productivity index		bbl/psi-d
	Average reservoir pressure		psi
Production practices
	Gas-to-oil ratio (GOR)		scf/bbl oil
	Water-to-oil ratio (WOR)		bbl water/bbl oil
	Water injection ratio		bbl water/bbl oil
	Gas lifting injection ratio		scf/bbl liquid
	Gas flooding injection ratio		scf/bbl oil
	Steam-to-oil ratio (SOR)		bbl steam/bbl oil
	electricity generated onsite	1	[-]		Presumably 100% since complex is offshore.
	Fraction of remaining gas reinjected	1	[-]	3
	Fraction of water produced reinjected		[-]
	Steam via co-generation		[-]
Processing practices
	Upgrading activity		NA
	Flaring to oil production		scf/bbl
	Venting to oil production		scf/bbl
	Fraction of diluent in diluted crude		[-]
Fluid properties
	API gravity of produced crude	18-22	deg. API	1
	Associated gas composition
	N2		mol%
	CO2		mol%
	C1		mol%
	C2		mol%
	C3		mol%
	C4+		mol%
	H2S		mol%
Landuse		Offshore - Low carbon, low disturbance
Transport		FPSO, 6125 mi to Houston.
Description		The sandstone portion had been producing under natural water drive and water injection for 3 years [as of 2011].
Source:
(1) Arslan_2011_Production_Optimization_Campos_Basin_Reservoir
(2) Biddle_2011_Achieving_Brazilian_Extended_Reach_Drilling_Polvo
(3) Wertheim_OE_News_2014_HRT_advances_Polvo

## Sheet: Canada_Hibernia
Entry		Value		Source	Description
Petroleum type
Production Method		See Description
Field properties
	Field location (Country)	Canada
	Field name	Hibernia
	Field age	15	yr	1
	Field depth	10065	ft	1	Two reservoirs: Hibernia and Ben Navis/Avalon. Hibernia is at depth 3700m subsea, and Ben Navis/Avalon is at 2400m subsea. Take average of reservoir depths.
	Oil production volume	135484	bbl/d	2	Reported 4.2 million barrels produced in May 2014. May has 31 days, so dividing gets us this estimate.
	Number of producing wells
	Number of water injecting wells
	Well diameter		in
	Productivity index		bbl/psi-d
	Average reservoir pressure		psi
Production practices
	Gas-to-oil ratio (GOR)	333.333	scf/bbl oil	5	Divided Chevron's 9 billion scf natural gas by its 27kilobbl/d [Chevron's Canadian natural gas and oil production of 2013 come almost entirely from Hibernia. Divide the natural gas production by oil production to get GOR estimate]
	Water-to-oil ratio (WOR)		bbl water/bbl oil
	Water injection ratio		bbl water/bbl oil
	Gas lifting injection ratio		scf/bbl liquid
	Gas flooding injection ratio		scf/bbl oil
	Steam-to-oil ratio (SOR)		bbl steam/bbl oil
	electricity generated onsite	1	[-]	3	Platform is very far offshore.
	Fraction of remaining gas reinjected	1	[-]	3	All gas not used for fuel is reinjected
	Fraction of water produced reinjected		[-]
	Steam via co-generation		[-]
Processing practices
	Upgrading activity		NA
	Flaring to oil production		scf/bbl
	Venting to oil production		scf/bbl
	Fraction of diluent in diluted crude		[-]
Fluid properties
	API gravity of produced crude	34.6	deg. API	4
	Associated gas composition
	N2		mol%
	CO2		mol%
	C1		mol%
	C2		mol%
	C3		mol%
	C4+		mol%
	H2S		mol%
Landuse
Transport		3189 miles to Houston by Tanker
Source:
(1) Sydora_1999_Hibernia_Oil_Field_Integration_OTC-10741-MS
(2) Nefoundland_Labrador_Economic_Research_Department_Finance_Jul2014
(3) Hibernia_Project_Drilling_Processing_2014
(4) ExxonMobil_Hibernia_Assay
(5) Chevron_Canada_Fact_Sheet_May14

[truncated: 32 more sheets: Canada_Midale, China_Bozhong, China_Xifeng, Indonesia_Duri, Indonesia_Minas, Iraq-Zubair, Kazakhstan_Tengiz, Kuwait_Ratawi, Nigeria_Agbami, Nigeria_Bonga, Nigeria_Bonny, Nigeria_EscravosBeach, Nigeria_Obagi, Nigeria_Pennington, Norway_Ekofisk, Norway_Skarv, SaudiArabia_Ghawar, UAE_Murban, UK_Brent, UK_Forties …]
